# Supplementary material for: Population Pharmacokinetics of Doxycycline, Administered Alone or with N-Acetylcysteine, in Chickens with Experimental Mycoplasma gallisepticum Infection
Source: Pharmaceutics. 2022 Nov 11;14(11):2440. doi: 10.3390/pharmaceutics14112440 (PMC9693581; doi:10.3390/pharmaceutics14112440)
Supplement: Supplementary file 1 [file pharmaceutics-14-02440-s001.zip]

Archive with 1 entries (1 files):
- pharmaceutics-1966907-supplementary.pdf
